# Supplementary material for: Short-Interval Sequential CAR-T Cell Infusion May Enhance Prior CAR-T Cell Expansion to Augment Anti-Lymphoma Response in B-NHL
Source: Front Oncol. 2021 Jun 30;11:640166. doi: 10.3389/fonc.2021.640166 (PMC8279746; doi:10.3389/fonc.2021.640166)
Supplement: Supplementary file 4 [file DataSheet_1.zip]

Archive with 1 entries (1 files):
- supplemental Table 1.tif
